# Supplementary material for: Easily Attach/Detach Reattachable EEG Headset with Candle-like Microneedle Electrodes
Source: Micromachines (Basel). 2023 Feb 6;14(2):400. doi: 10.3390/mi14020400 (PMC9963435; doi:10.3390/mi14020400)
Supplement: Supplementary file 1 [file micromachines-14-00400-s001.zip]

Archive with 1 entries (1 files):
- micromachines-2191483-supplementary.pdf
